# Supplementary material for: CROP: a CRISPR/Cas9 guide selection program based on mapping guide variants
Source: Sci Rep. 2021 Jan 15;11:1504. doi: 10.1038/s41598-021-81297-2 (PMC7811000; doi:10.1038/s41598-021-81297-2)
Supplement: Supplementary file 1 — Supplementary Information [file 41598_2021_81297_MOESM1_ESM.xlsx]

## Sheet: Title
CROP: A CRISPR/Cas9 guide selection program based on mapping guide variants
Victor Aprilyanto1, Redi Aditama1, Zulfikar Achmad Tanjung1, Condro Utomo1,* and Tony Liwang1
1Department of Biotechnology, Plant Production and Biotechnology Division, PT SMART Tbk, Bogor, Indonesia
*corresponding address: condro.utomo@sinarmas-agri.com

## Sheet: CROP-PATE_c7_e1
Supplementary Table S1. CROP result on oil palm palmitoyl acyl thioesterase exon 1
Name	Seq	PAM	GC	Doench	Subs	Dels	Ins	Total	Hsu	CFD	Total On Tgt
patec7-e1_f1	CACACCATCTTTCTCCCCCA	CGG	55	66.38	268	30	4	302	83.235	6.233	1
patec7-e1_f2	GCAAAAGCTTCGAAGACCAT	TGG	45	67.751	68	46	0	114	57.703	26.462	1
patec7-e1_f3	GCTTCGAAGACCATTGGTGA	AGG	50	29.204	90	32	0	122	77.28	10.297	1
patec7-e1_f4	TGGTGAAGGCTCCGAGAATT	TGG	50	1.865	66	27	1	94	93.248	20.613	1
patec7-e1_f5	GCTCCGAGAATTTGGATGTT	CGG	45	7.374	101	54	6	161	78.504	12.194	1
patec7-e1_f6	CTCCGAGAATTTGGATGTTC	GGG	45	0.708	56	29	1	86	83.841	18.672	1
patec7-e1_f7	TCCGAGAATTTGGATGTTCG	GGG	45	12.315	97	82	1	180	80.067	14.838	1
patec7-e1_f8	AGCCAAACCCACCTCTTCTT	CGG	50	10.796	117	54	4	175	52.278	9.042	1
patec7-e1_f9	CAAACCCACCTCTTCTTCGG	CGG	55	26.99	136	12	1	149	69.487	3.471	1
patec7-e1_f10	CTCTTCTTCGGCGGCTATGC	AGG	60	1.223	95	17	6	118	91.338	10.033	1
patec7-e1_f11	TCTTCTTCGGCGGCTATGCA	GGG	55	49.707	29	20	1	50	98.028	47.886	1
patec7-e1_f12	TTCGGCGGCTATGCAGGGTA	AGG	60	3.664	21	17	2	40	96.748	44.168	1
patec7-e1_f13	GGCTATGCAGGGTAAGGTGA	TGG	55	19.99	53	58	3	114	89.751	13.093	1
patec7-e1_f14	CAAGCCGTCCCCAAGATCAA	TGG	55	31.253	50	22	2	74	87.613	16.604	1
patec7-e1_f15	CCCCAAGATCAATGGCGCGA	AGG	60	13.72	85	21	3	109	87.211	17.506	1
patec7-e1_f16	AAGATCAATGGCGCGAAGGT	TGG	50	14.173	40	62	0	102	76.034	30.864	1
patec7-e1_f17	CCTGAAAGCTGAATCCCAAA	AGG	45	63.511	156	90	0	246	77.872	9.329	1
patec7-e1_f18	AGCTGAATCCCAAAAGGCTG	AGG	50	49.721	71	25	4	100	87.262	21.15	1
patec7-e1_f19	CTGCCCCTTCCTCAGCCCCG	AGG	75	47.726	46	13	1	60	90.627	11.146	1
patec7-e1_f20	TCTATAATCAACTACCTGAC	TGG	35	15.563	116	48	3	167	85.782	22.848	1
patec7-e1_f21	CGCCGTAACAACGATCTTTT	TGG	45	5.074	11	16	1	28	97.941	73.918	1
patec7-e1_f22	TTTTGGCTGCCGAGAAGCAG	TGG	55	58.582	230	108	2	340	63.833	4.322	1
patec7-e1_f23	AGCAGTGGACCCTTCTTGAT	TGG	50	19.953	90	33	8	131	44.721	13.007	2
patec7-e1_f24	CCCTTCTTGATTGGAAGCCA	CGG	50	39.574	117	73	0	190	58.155	9.343	1
patec7-e1_f25	CTTACTGATGCATTTAGCCT	TGG	40	8.992	73	97	3	173	83.164	21.529	1
patec7-e1_f26	TTACTGATGCATTTAGCCTT	GGG	35	35.915	190	498	2	690	69.198	2.815	1
patec7-e1_f27	TAGCCTTGGGAAGATTGTGC	AGG	50	13.226	98	12	3	113	83.7	13.995	1
patec7-e1_f28	CTTGGGAAGATTGTGCAGGA	TGG	50	22.511	119	42	1	162	81.952	10.908	1
patec7-e1_f29	TGCAGGATGGACTAGTTTTC	AGG	45	10.455	88	47	4	139	45.47	16.536	1
patec7-e1_f30	TCAGGCAGAACTTTTCCATC	AGG	45	36.873	140	51	3	194	66.554	10.058	1
patec7-e1_f31	TCCATCAGGTCATATGAGAT	TGG	40	2.506	212	326	12	550	55.36	10.866	1
patec7-e1_f32	CCATCAGGTCATATGAGATT	GGG	40	6.912	382	178	3	563	46.688	2.814	1
patec7-e1_f33	CATCAGGTCATATGAGATTG	GGG	40	15.244	888	148	1	1037	16.502	1.914	1
patec7-e1_f34	CATATGAGATTGGGGCTGAT	CGG	45	35.631	377	48	2	427	64.937	5.084	1
patec7-e1_f35	TGAGATTGGGGCTGATCGGA	CGG	55	12.565	127	62	1	190	69.962	5.775	1
patec7-e1_r1	CCCAATCTCATATGACCTGA	TGG	45	22.127	270	89	3	362	55.193	3.133	1
patec7-e1_r2	CATCCTGCACAATCTTCCCA	AGG	50	21.62	85	32	2	119	81.475	15.989	1
patec7-e1_r3	AAATGCATCAGTAAGCATGT	CGG	35	16.099	160	241	4	405	57.242	7.733	1
patec7-e1_r4	AATGCATCAGTAAGCATGTC	GGG	40	9.93	113	307	1	421	54.877	16.368	1
patec7-e1_r5	GTAAGCATGTCGGGACGCCG	TGG	65	85.368	7	47	0	54	90.921	45.019	1
patec7-e1_r6	GCCGTGGCTTCCAATCAAGA	AGG	55	18.679	83	30	4	117	72.946	11.739	1
patec7-e1_r7	CCGTGGCTTCCAATCAAGAA	GGG	50	56.44	116	41	1	158	60.138	14.417	1
patec7-e1_r8	AAGAAGGGTCCACTGCTTCT	CGG	50	23.937	99	67	6	172	85.852	18.179	1
patec7-e1_r9	AGCCAAAAAGATCGTTGTTA	CGG	35	5.249	210	68	1	279	77.013	9.706	1
patec7-e1_r10	CAAAAAGATCGTTGTTACGG	CGG	40	15.313	68	45	4	117	59.687	8.915	2
patec7-e1_r11	AGATCGTTGTTACGGCGGCA	AGG	55	19.236	9	13	7	29	97.941	50.135	1
patec7-e1_r12	GCAAGGAGCACGCTCCAGTC	AGG	65	23.715	26	45	5	76	59.656	31.265	2
patec7-e1_r13	AGTTGATTATAGAATGTCCT	CGG	30	26.389	197	178	3	378	73.428	9.066	1
patec7-e1_r14	GTTGATTATAGAATGTCCTC	GGG	35	3.355	148	57	5	210	78.932	7.357	1
patec7-e1_r15	TTGATTATAGAATGTCCTCG	GGG	35	66.595	182	57	2	241	80.596	17.045	1
patec7-e1_r16	ATAGAATGTCCTCGGGGCTG	AGG	55	31.024	25	22	3	50	93.224	34.512	1
patec7-e1_r17	AATGTCCTCGGGGCTGAGGA	AGG	60	13.141	63	16	6	85	87.968	16.124	1
patec7-e1_r18	ATGTCCTCGGGGCTGAGGAA	GGG	60	25.615	45	16	6	67	88.619	20.768	1
patec7-e1_r19	TGTCCTCGGGGCTGAGGAAG	GGG	65	1.923	396	26	1	423	64.75	5.706	1
patec7-e1_r20	CAGCATCTTCCTCAGCCTTT	TGG	50	3.496	186	68	2	256	73.731	8.467	1
patec7-e1_r21	AGCATCTTCCTCAGCCTTTT	GGG	45	3.44	385	76	0	461	55.289	2.5	1
patec7-e1_r22	CCTTTTGGGATTCAGCTTTC	AGG	45	1.072	217	30	2	249	69.271	5.987	1
patec7-e1_r23	AACCTTCGCGCCATTGATCT	TGG	50	0.769	32	24	2	58	56.739	37.152	1
patec7-e1_r24	ACCTTCGCGCCATTGATCTT	GGG	50	16.572	35	44	4	83	58.455	22.164	1
patec7-e1_r25	CCTTCGCGCCATTGATCTTG	GGG	55	8.279	82	35	3	120	87.294	16.103	1
patec7-e1_r26	CGCGCCATTGATCTTGGGGA	CGG	60	27.97	31	18	2	51	86.164	17.599	1
patec7-e1_r27	CATTGATCTTGGGGACGGCT	TGG	55	4.631	50	18	5	73	91.792	18.772	1
patec7-e1_r28	ATTGATCTTGGGGACGGCTT	GGG	50	9.14	64	46	0	110	91.877	23.118	1
patec7-e1_r29	CTGCATAGCCGCCGAAGAAG	AGG	60	22.46	79	29	5	113	83.833	15.01	1
patec7-e1_r30	CATAGCCGCCGAAGAAGAGG	TGG	60	21.522	149	70	4	223	58.285	4.476	1
patec7-e1_r31	ATAGCCGCCGAAGAAGAGGT	GGG	55	84.26	95	22	0	117	72.614	6.843	1
patec7-e1_r32	CGCCGAAGAAGAGGTGGGTT	TGG	60	1.978	121	29	3	153	76.495	11.38	1
patec7-e1_r33	ACCCCGAACATCCAAATTCT	CGG	45	4.115	74	73	3	150	83.578	20.793	1
patec7-e1_r34	ATTCTCGGAGCCTTCACCAA	TGG	50	22.899	76	24	3	103	83.059	16.37	1
patec7-e1_r35	CGAAGCTTTTGCTGATGCCG	TGG	55	11.71	86	15	5	106	45.953	10.659	1
patec7-e1_r36	GAAGCTTTTGCTGATGCCGT	GGG	50	4.285	116	41	4	161	80.664	6.13	1
patec7-e1_r37	AAGCTTTTGCTGATGCCGTG	GGG	50	66.525	380	57	3	440	46.168	5.031	1
patec7-e1_r38	AGCTTTTGCTGATGCCGTGG	GGG	55	13.087	122	39	3	164	79.515	8.82	1
patec7-e1_r39	GATGCCGTGGGGGAGAAAGA	TGG	60	43.192	332	103	1	436	49.512	3.396	1
patec7-e1_r40	CGTGGGGGAGAAAGATGGTG	TGG	60	13.872	291	45	9	345	56.656	2.832	1
patec7-e1_r41	GTGGGGGAGAAAGATGGTGT	GGG	55	8.669	378	48	7	433	51.328	3.1	1
patec7-e1_r42	TGGGGGAGAAAGATGGTGTG	GGG	55	13.342	340	78	13	431	59.066	5.199	1
patec7-e1_r43	GAAAGATGGTGTGGGGAAAA	AGG	45	0.918	351	62	8	421	58.351	2.608	1
patec7-e1_r44	TGTGGGGAAAAAGGCCGAAG	CGG	55	34.519	130	23	1	154	72.319	10.713	1

## Sheet: Guide-seq vs CROP
Supplementary Table S2. Off-target site comparison between GUIDE-seq and CROP
Name	Sequence	PAM	GUIDE-seq1	CROPsubs2	CROP/GUIDE-Seq Ratio
EMX1	GAGTCCGAGCAGAAGAAGAA	GGG	16	715	45
VEGFA_site1	GGGTGGGGGGAGTTTGCTCC	TGG	22	610	28
VEGFA_site2	GACCCCCTCCACCCCGCCTC	CGG	152	967	6
VEGFA_site3	GGTGAGTGAGTGTGTGCGTG	TGG	76	12014	158
RNF2	GTCATCTTAGTCATTACCTG	AGG	1	293	293
FANCF	GGAATCCCTTCTGCAGCACC	TGG	9	461	51
HEK293-1	GGGAAAGACCCAGCATCCGT	GGG	10	210	21
HEK293-2	GAACACAAAGCATAGACTGC	GGG	3	619	206
HEK293-3	GGCCCAGACTGAGCACGTGA	TGG	6	237	40
HEK293-4	GGCACTGCGGCTGGAGGTGG	GGG	134	1374	10
1Data from Tsai et al. (2015)
2This study
